# Supplementary material for: Seroprotective Antibodies to 2011 Variant Influenza A(H3N2v) and Seasonal Influenza A(H3N2) among Three Age Groups of US Department of Defense Service Members
Source: PLoS One. 2015 Mar 27;10(3):e0121037. doi: 10.1371/journal.pone.0121037 (PMC4376909; doi:10.1371/journal.pone.0121037)
Supplement: S1 Dataset — (XLSX) [file pone.0121037.s003.xlsx]

## Sheet: Sheet1
Serum_ID	Pre-Sera Barcode	Age_Grp	Seasonal H3N2/pre-vaccination			Seasonal H3N2/post-vaccination			H3N2v/pre-vaccination			H3N2v/post-vaccination
			MN1	MN2	Geo_Mean	MN1	MN2	Geo_Mean	MN1	MN2	Geo_Mean	MN1	MN2	Geo_Mean
S059782166	FS3085	Young	160	160	160	1280	1280	1280	320	320	320	1280	1280	1280
S073357448	FS3162	Young	20	40	28.2843	160	160	160	20	20	20	10	10	10
S114591920	FS3134	Young	20	20	20	40	40	40	40	40	40	80	80	80
S159576078	FS3255	Young	5	5	5	40	80	56.5685	80	80	80	160	160	160
S166363622	FS3153	Young	20	10	14.1421	10	10	10	20	20	20	20	20	20
S167839817	FS3198	Young	10	10	10	20	20	20	80	80	80	80	80	80
S200331309	FS3228	Young	20	20	20	40	40	40	80	80	80	160	80	113.137
S214610459	FS3116	Young	80	80	80	40	40	40	40	40	40	40	40	40
S231390704	FS3173	Young	40	40	40	160	160	160	160	160	160	160	160	160
S262118922	FS3161	Young	320	320	320	320	320	320	320	320	320	640	640	640
S276030994	FS3054	Young	20	20	20	1280	1280	1280	20	20	20	40	80	56.5685
S276033955	FS3062	Young	5	10	7.07107	80	80	80	40	40	40	80	80	80
S289654533	FS3164	Young	20	20	20	40	40	40	160	160	160	160	160	160
S309207099	FS3177	Young	80	80	80	80	40	56.5685	160	160	160	160	160	160
S317085278	FS3063	Young	40	40	40	40	40	40	320	320	320	320	320	320
S330529526	FS3098	Young	160	160	160	160	160	160	320	160	226.274	160	160	160
S359301992	FS3057	Young	80	80	80	320	320	320	320	320	320	320	320	320
S372097516	FS3049	Young	5	5	5	5	5	5	20	20	20	160	160	160
S457898236	FS3247	Young	5	5	5	10	10	10	40	40	40	80	80	80
S474470734	FS3234	Young	40	40	40	160	160	160	160	80	113.137	160	160	160
S494169839	FS3252	Young	160	160	160	160	160	160	80	80	80	80	80	80
S494199708	FS3007	Young	320	320	320	160	160	160	640	640	640	320	320	320
S512008442	FS3184	Young	20	20	20	320	320	320	320	160	226.274	320	320	320
S526190981	FS3157	Young	5	5	5	40	40	40	80	80	80	160	80	113.137
S538218364	FS3212	Young	5	5	5	40	40	40	20	20	20	20	20	20
S549441793	FS3158	Young	640	320	452.548	320	320	320	640	320	452.548	320	640	452.548
S576414758	FS3202	Young	5	5	5	5	5	5	20	40	28.2843	40	40	40
S600946961	FS3053	Young	320	320	320	160	160	160	160	160	160	80	80	80
S601336185	FS3221	Young	40	40	40	80	80	80	10	10	10	20	20	20
S608780711	FS3211	Young	20	20	20	320	320	320	80	80	80	320	320	320
S611024214	FS3209	Young	10	10	10	160	160	160	40	40	40	160	160	160
S653388809	FS3139	Young	5	5	5	20	20	20	80	80	80	80	80	80
S681112808	FS3194	Young	10	10	10	20	20	20	20	20	20	20	20	20
S698036542	FS3215	Young	160	160	160	160	160	160	40	40	40	40	20	28.2843
S714249161	FS3168	Young	10	20	14.1421	80	40	56.5685	40	40	40	40	40	40
S778873300	FS3163	Young	5	5	5	320	160	226.274	5	5	5	80	80	80
S796245760	FS3140	Young	10	10	10	40	40	40	320	320	320	160	160	160
S821185215	FS3188	Young	5	5	5	5	10	7.07107	20	20	20	40	40	40
S831489768	FS3172	Young	40	40	40	40	40	40	80	80	80	80	80	80
S857644058	FS3175	Young	5	5	5	160	160	160	40	40	40	160	160	160
S860332326	FS3046	Young	320	320	320	640	640	640	160	160	160	320	320	320
S892950330	FS3195	Young	10	10	10	20	20	20	40	40	40	40	20	28.2843
S907288985	FS3141	Young	20	20	20	40	40	40	40	40	40	40	40	40
S908109447	FS3165	Young	40	40	40	80	80	80	160	160	160	160	160	160
S931662991	FS3126	Young	5	5	5	10	10	10	40	40	40	40	40	40
S947928006	FS3182	Young	80	160	113.137	160	160	160	160	160	160	160	160	160
S971895144	FS3129	Young	80	80	80	160	160	160	160	80	113.137	160	160	160
S975928581	FS3067	Young	5	10	7.07107	640	640	640	5	5	5	5	5	5
S989927476	FS3233	Young	40	40	40	40	40	40	320	320	320	320	320	320
S003902166		Med	.	.	.	5	5	5	.	.	.	40	40	40
S030677641		Med	.	.	.	20	20	20	.	.	.	40	80	56.5685
S038613127		Med	.	.	.	20	10	14.1421	.	.	.	160	80	113.137
S079513607		Med	.	.	.	80	80	80	.	.	.	40	40	40
S080712445		Med	.	.	.	40	40	40	.	.	.	160	160	160
S122353014		Med	.	.	.	20	20	20	.	.	.	40	40	40
S126418899		Med	.	.	.	40	40	40	.	.	.	80	80	80
S155324016		Med	.	.	.	320	320	320	.	.	.	160	160	160
S168395698		Med	.	.	.	160	160	160	.	.	.	160	160	160
S169239333		Med	.	.	.	5	5	5	.	.	.	40	20	28.2843
S169424056		Med	.	.	.	40	20	28.2843	.	.	.	160	160	160
S174043172		Med	.	.	.	5	5	5	.	.	.	80	80	80
S240299715		Med	.	.	.	10	10	10	.	.	.	40	40	40
S248673759		Med	.	.	.	160	160	160	.	.	.	40	40	40
S297155910		Med	.	.	.	40	80	56.5685	.	.	.	20	20	20
S320055488		Med	.	.	.	20	40	28.2843	.	.	.	80	80	80
S326495172		Med	.	.	.	20	20	20	.	.	.	10	10	10
S371040392		Med	.	.	.	5	5	5	.	.	.	160	160	160
S426094969		Med	.	.	.	40	40	40	.	.	.	40	40	40
S433535906		Med	.	.	.	20	20	20	.	.	.	40	40	40
S504309873		Med	.	.	.	20	20	20	.	.	.	40	40	40
S507755105		Med	.	.	.	10	5	7.07107	.	.	.	80	80	80
S530156012		Med	.	.	.	40	40	40	.	.	.	80	80	80
S531687295		Med	.	.	.	5	5	5	.	.	.	40	80	56.5685
S532961232		Med	.	.	.	10	10	10	.	.	.	160	160	160
S538974941		Med	.	.	.	20	20	20	.	.	.	40	80	56.5685
S575829554		Med	.	.	.	40	40	40	.	.	.	80	80	80
S581155832		Med	.	.	.	40	40	40	.	.	.	80	80	80
S582151239		Med	.	.	.	5	5	5	.	.	.	40	80	56.5685
S592887008		Med	.	.	.	40	40	40	.	.	.	40	40	40
S593575844		Med	.	.	.	10	20	14.1421	.	.	.	160	160	160
S594017901		Med	.	.	.	10	10	10	.	.	.	20	20	20
S624913446		Med	.	.	.	80	80	80	.	.	.	80	80	80
S664819425		Med	.	.	.	20	20	20	.	.	.	80	80	80
S669921768		Med	.	.	.	40	40	40	.	.	.	40	40	40
S676790700		Med	.	.	.	5	5	5	.	.	.	40	40	40
S685083601		Med	.	.	.	160	160	160	.	.	.	20	20	20
S695093778		Med	.	.	.	5	5	5	.	.	.	80	80	80
S695344016		Med	.	.	.	5	5	5	.	.	.	10	10	10
S721830343		Med	.	.	.	5	10	7.07107	.	.	.	10	10	10
S786911942		Med	.	.	.	80	80	80	.	.	.	10	10	10
S807381143		Med	.	.	.	80	80	80	.	.	.	80	80	80
S816379997		Med	.	.	.	5	5	5	.	.	.	20	10	14.1421
S850778624		Med	.	.	.	5	5	5	.	.	.	40	40	40
S938451005		Med	.	.	.	5	5	5	.	.	.	20	40	28.2843
S961642526		Med	.	.	.	40	40	40	.	.	.	80	40	56.5685
S974027464		Med	.	.	.	5	5	5	.	.	.	80	80	80
S994026852		Med	.	.	.	5	5	5	.	.	.	160	160	160
S996923364		Med	.	.	.	5	5	5	.	.	.	40	40	40
S998882959		Med	.	.	.	40	40	40	.	.	.	80	80	80
S053405966		Old	.	.	.	10	10	10	.	.	.	5	5	5
S067087230		Old	.	.	.	10	5	7.07107	.	.	.	20	20	20
S077789429		Old	.	.	.	5	5	5	.	.	.	20	20	20
S088576074		Old	.	.	.	5	5	5	.	.	.	10	10	10
S131456941		Old	.	.	.	5	5	5	.	.	.	5	5	5
S131928210		Old	.	.	.	160	160	160	.	.	.	10	20	14.1421
S156644116		Old	.	.	.	40	40	40	.	.	.	10	10	10
S172938259		Old	.	.	.	5	5	5	.	.	.	20	20	20
S173820505		Old	.	.	.	40	40	40	.	.	.	20	20	20
S186928089		Old	.	.	.	10	10	10	.	.	.	160	80	113.137
S195915710		Old	.	.	.	160	160	160	.	.	.	160	160	160
S209753902		Old	.	.	.	10	10	10	.	.	.	10	10	10
S278414564		Old	.	.	.	160	160	160	.	.	.	40	40	40
S283389218		Old	.	.	.	80	80	80	.	.	.	20	20	20
S283823204		Old	.	.	.	10	10	10	.	.	.	5	5	5
S310690959		Old	.	.	.	10	10	10	.	.	.	20	20	20
S321462178		Old	.	.	.	5	5	5	.	.	.	10	10	10
S348447559		Old	.	.	.	40	40	40	.	.	.	10	10	10
S383498374		Old	.	.	.	10	10	10	.	.	.	40	40	40
S410120778		Old	.	.	.	5	5	5	.	.	.	10	10	10
S414815989		Old	.	.	.	20	20	20	.	.	.	320	320	320
S441192418		Old	.	.	.	40	40	40	.	.	.	20	20	20
S456732067		Old	.	.	.	10	10	10	.	.	.	20	20	20
S500933196		Old	.	.	.	160	80	113.137	.	.	.	40	40	40
S521404314		Old	.	.	.	10	5	7.07107	.	.	.	40	40	40
S524513669		Old	.	.	.	5	5	5	.	.	.	20	20	20
S564550399		Old	.	.	.	5	5	5	.	.	.	5	5	5
S576739980		Old	.	.	.	160	160	160	.	.	.	40	40	40
S588436483		Old	.	.	.	20	40	28.2843	.	.	.	80	80	80
S593902513		Old	.	.	.	320	320	320	.	.	.	20	20	20
S621823604		Old	.	.	.	320	320	320	.	.	.	40	40	40
S645478298		Old	.	.	.	320	320	320	.	.	.	320	320	320
S716543256		Old	.	.	.	10	10	10	.	.	.	80	80	80
S743615150		Old	.	.	.	5	5	5	.	.	.	40	40	40
S748323523		Old	.	.	.	10	10	10	.	.	.	10	10	10
S758598913		Old	.	.	.	5	5	5	.	.	.	10	10	10
S789635792		Old	.	.	.	80	80	80	.	.	.	10	20	14.1421
S795129946		Old	.	.	.	10	10	10	.	.	.	320	320	320
S799412327		Old	.	.	.	40	40	40	.	.	.	20	20	20
S802483786		Old	.	.	.	20	20	20	.	.	.	10	10	10
S817655829		Old	.	.	.	5	5	5	.	.	.	10	10	10
S824544531		Old	.	.	.	5	5	5	.	.	.	10	10	10
S829657159		Old	.	.	.	80	80	80	.	.	.	20	20	20
S846210194		Old	.	.	.	10	10	10	.	.	.	10	10	10
S856849053		Old	.	.	.	5	5	5	.	.	.	10	10	10
S869342757		Old	.	.	.	20	20	20	.	.	.	10	10	10
S930920676		Old	.	.	.	10	10	10	.	.	.	20	20	20
S954824069		Old	.	.	.	5	5	5	.	.	.	20	20	20
S976695781		Old	.	.	.	160	160	160	.	.	.	160	160	160
S989531302		Old	.	.	.	5	5	5	.	.	.	20	20	20
